# Supplementary material for: Disorder-dominated quantum criticality in moiré bilayers
Source: Nat Commun. 2022 Dec 3;13:7469. doi: 10.1038/s41467-022-35103-w (PMC9719564; doi:10.1038/s41467-022-35103-w)
Supplement: Supplementary file 3 — Source Data [file 41467_2022_35103_MOESM3_ESM.zip]

Archive with 6 entries (5 files):
- Source_Data/
- Source_Data/Supplementary_Figure_7.xlsx
- Source_Data/Figure_1.xlsx
- Source_Data/Supplementary_Figure_6.xlsx
- Source_Data/Figure_4.xlsx
- Source_Data/Figure_3.xlsx
