# Supplementary material for: Disorder-dominated quantum criticality in moiré bilayers
Source: Nat Commun. 2022 Dec 3;13:7469. doi: 10.1038/s41467-022-35103-w (PMC9719564; doi:10.1038/s41467-022-35103-w)
Supplement: Supplementary file 3 — Source Data [file 41467_2022_35103_MOESM3_ESM.zip › Source_Data/Supplementary_Figure_7.xlsx]

## Sheet: figureS7_b
T(K)	R_C(Ohm)
0.35	14089.5
0.81	13944.9
1	15108.3
1.37	12564.4
1.85	10870.6
3	6833.29
4	4891.17
5	3966.83
6	3425.86
7	3084.51
8	2915.4
9	2777.93
12	2533
14	2466.41
16	2385.23
18	2329.76
20	2298.41
23	2243
26	2194.32
29	2153.73
32	2121.95
35	2096.01
38	2079.62
41	2063.81
44	2050.65

## Sheet: figureS7_c
delta	T_o_met(K)		delta	T_o_int(K)
0.0195433	30		0.00308578	4.00697
0.0154289	24.3243		0.00720016	8.88031
0.0123431	19.5652		0.0154289	17.2932
0.00822876	14.0625		0.0236577	25.6696
0.00411438	7.5		0.0360008	36.5079
			0.0442296	44.4015
			0.0555441	54.7619
