# Supplementary material for: Disorder-dominated quantum criticality in moiré bilayers
Source: Nat Commun. 2022 Dec 3;13:7469. doi: 10.1038/s41467-022-35103-w (PMC9719564; doi:10.1038/s41467-022-35103-w)
Supplement: Supplementary file 3 — Source Data [file 41467_2022_35103_MOESM3_ESM.zip › Source_Data/Figure_1.xlsx]

## Sheet: figure1a
-	0.543939	0.531136	0.518333	0.50553	0.492727	0.48846	0.484192	0.479924	0.475657	0.471389	0.467121	0.462854	0.459013	0.458586	0.454318	0.452184	0.449624	0.447917	0.447063	0.44621	0.445356	0.444503	0.443649	0.442795	0.441942	0.441515	0.439381	0.437247	0.435114	0.43298	0.430846	0.428712	0.426578	0.424444	0.418043	0.411641	0.40524	0.398838
1.6	93.8913	103.136	113.371	128.622	148.993	163.352	175.181	197.916	219.236	249.198	286.346	352.352	439.84	456.341	614.983	745.694	951.263	1131.45	1252.73	1414.3	1658.06	1984.37	2374.46	2975.85	3948.98	4539.61	10473	21239.7	34322.6	53453.6	78952.7	117940	172128	236558	623164	1.33241e+06	1.63109e+06	1.19012e+06
2	96.2047	106.491	116.583	132.359	153.365	166.82	179.219	200.569	222.008	251.923	292.28	351.961	450.344	464.566	602.777	743.373	959.793	1154.42	1266.69	1414.37	1665.33	1986.02	2378.94	2972.64	3961.84	4508.01	10102.3	20334.3	32679.5	49609.6	75552.5	110655	162291	220564	570941	1.14947e+06	1.54168e+06	1.11039e+06
3	106.271	116.429	127.729	145.176	168.629	183.616	199.19	219.66	241.454	271.946	311.873	369.363	464.944	479.208	649.792	770.602	971.044	1191.51	1307.22	1493.99	1741.22	2042.98	2378.9	2947.06	3767.44	4227.04	8509.19	16523.6	26785.9	40146.8	59637.8	86073	123384	161778	385512	748199	904241	758976
4	115.359	127.224	139.068	159.245	183.768	197.48	213.593	235.154	259.193	290.484	329.165	389.725	487.165	507.041	681.472	781.833	973.502	1198.75	1313.25	1476.35	1715.02	2003.16	2319.03	2770.9	3457.01	3812.63	6958.7	12896.6	21132	31481.4	46420.3	65931.2	91938.3	120440	267172	478134	601039	522077
5	123.943	134.392	149.374	169.635	198.643	214.426	231.742	255.442	277.83	310.534	354.971	414.094	504.569	520.777	681.472	811.456	1041.53	1238.17	1362.42	1512.59	1700.36	1958.08	2260.14	2672.53	3221.2	3530.59	6034.95	10455.1	16905.5	25120.2	35937.4	50964.5	69995.4	90782.2	191104	337083	417569	383103
6	132.996	143.857	159.663	182.088	212.864	228.131	247.391	271.916	297.533	333.845	383.017	447.978	543.39	559.867	745.272	864.004	1068.32	1251.88	1379.06	1513.21	1724.82	1966.99	2230.14	2636.72	3091.35	3383.66	5382.76	8854.79	13773.9	19963.8	28541	39850.9	53905.2	69846.8	142523	247184	300499	285375
7	141.724	152.729	168.666	192.776	228.536	246.062	266.942	292.52	323.944	361.054	411.8	478.444	580.07	592.716	785.255	913.572	1112.74	1301.85	1415.27	1556.95	1736.77	1955.55	2257.17	2538.64	2989.02	3221.48	4925.46	7566.18	11428.1	16023.2	22642.6	31128.3	41834.3	55494.9	109412	182135	223427	219317
8	148.043	162.427	177.87	202.944	243.228	261.341	285.63	309.907	342.432	383.786	434.309	505.122	613.222	630.052	812.549	939.379	1139.7	1319.75	1434.05	1560.76	1740.51	1940.19	2177.22	2482.11	2866.85	3077.08	4472.17	6675.34	9565.02	13646.7	18693.5	24930.1	33416.5	43603	85771.7	138047	168241	168680
9	155.975	169.171	187.832	212.897	254.041	275.425	297.739	325.691	360.088	407.319	457.811	536.593	638.705	651.654	844.562	972.55	1168.46	1343.62	1438.35	1575.41	1743.83	1926.96	2157.87	2442.55	2745.64	2940.98	4174.94	5896.51	8359.34	11493.7	15345.7	20472	26516.4	34331.7	68089.2	108278	132344	134783
10	162.853	176.598	194.352	222.519	264.358	285.068	312.631	341.598	376.803	420.957	478.255	555.195	665.108	676.674	863.828	992.22	1180.94	1353.51	1461.9	1582.75	1732.71	1918.06	2117.27	2357.11	2632.64	2785.03	3815.28	5323.89	7240.96	9681.47	12819.4	16949.7	21861.4	27910.4	54396.3	87333.2	106942	109252
12	179.034	191.329	210.362	240.361	286.829	313.97	340.002	374.397	412.218	462.026	522.936	603.758	714.572	726.166	912.785	1044.39	1226.51	1384.37	1483.24	1604.67	1734.85	1903.63	2047.85	2260.17	2482.57	2596.23	3392.47	4487.69	5891.77	7670.52	9781.13	12378.5	15559.1	19390.9	36128.6	57232.7	70862.7	74809.8
14	191.958	207.088	227.944	256.915	308.306	336.324	365.945	403.351	444.284	497.449	562.893	647.249	758.959	774.247	954.551	1079.93	1273.67	1433.59	1509.82	1613.33	1734.38	1867.95	2005.62	2195.98	2380.22	2478.38	3098.65	3914.25	4991.89	6336.12	7960.14	9801.02	12008.4	14529	25379.2	38558.2	48445.7	51804.3
16	207.392	221.221	244.159	275.063	333.745	359.242	392.593	429.756	475.839	531.496	601.788	692.763	800.744	822.432	991.255	1115.85	1304.46	1451.68	1531.95	1622.59	1750.02	1858.37	1983.78	2135.01	2313.65	2375.31	2894.9	3549.83	4403.31	5417.82	6747.45	8144.47	9748.78	11585.3	18710.7	27552.7	33582.7	36830.4
18	221.756	235.97	257.197	292.442	353.191	380.728	415.819	455.07	502.825	565.4	637.82	735.6	845.732	856.74	1033.44	1158.78	1329.77	1470.02	1530.71	1622.74	1723.81	1818.8	1952.05	2063.8	2205.73	2275.17	2720.79	3264.01	3927.58	4771.4	5816.02	7028.78	8321.06	9659.39	14749.3	20427.8	24653.3	27139.1
20	234.791	250.752	275.107	310.373	373.234	402.898	438.479	482.273	531.083	592.106	670.235	770.299	881.086	887.701	1060.97	1170.5	1335.97	1459	1537.76	1616.47	1701.39	1785.68	1903.59	2000.51	2128.43	2198.22	2574.07	3011.15	3556.24	4271.78	5064.98	6037.75	7050.32	8296.4	12175.8	16076.9	18964.8	20927.4
22	248.338	265.19	287.818	327.521	392.085	423.706	461.368	504.694	554.753	620.641	699.016	801.975	906.646	922.963	1094.47	1198.95	1354.59	1462.3	1542.51	1598.31	1689.93	1778.77	1866.56	1970.39	2072.73	2128.04	2450.41	2831.77	3318.39	3837.94	4509.08	5310.25	6128.61	7091.18	10208.2	13178.2	15412.9	16784.6
24	264.154	280.095	304.966	344.244	410.933	443.935	483.237	528.758	583.186	648.65	729.881	827.455	936.153	957.66	1119	1219.82	1365.68	1469.86	1543.65	1607.09	1682.05	1764.93	1830.4	1915.79	2039.84	2065.35	2344.79	2706.76	3067.21	3526.23	4093.52	4715.31	5413.21	6160.57	8720.77	11038.9	12644.9	13809.1
26	279.469	293.892	321.706	363.394	431.811	466.129	506.446	553.446	605.513	669.072	751.072	844.309	959.421	969.532	1124.96	1233.61	1359.09	1469.2	1535.9	1592.03	1650.53	1725.69	1796.56	1880.62	1958.71	2010.75	2253.87	2540.07	2863.53	3244.24	3689.42	4211.31	4766.15	5408.66	7485.96	9371.07	10704.7	11608.6
28	292.933	310.002	334.639	378.535	453.99	483.943	527.005	576.009	625.502	692.892	774.7	873.453	975.433	998.901	1142.29	1238.57	1365.08	1460.01	1515.25	1569.49	1639.73	1712.15	1762.9	1829.72	1916.84	1941.16	2163.58	2417.83	2693.23	3015.08	3396.7	3820.11	4313.85	4798	6449.81	8004.12	9118.28	9940.38
30	308.972	324.14	351.217	395.875	470.422	506.91	546.452	597.597	651.394	719.732	796.363	894.569	1004.18	1011.12	1155.59	1246.08	1369.26	1464.38	1511.41	1557.54	1619.04	1673.35	1741.7	1796	1864.87	1902.87	2096.51	2303.88	2555.28	2849.44	3163.85	3497.59	3911.54	4305.76	5662.39	6928.01	7846.97	8621.06
33	329.691	348.71	378.52	424.388	499.46	536.233	582.703	626.435	688.596	751.989	835.692	929.071	1025.62	1043.4	1178.17	1267.92	1375.67	1459.26	1506.19	1537.8	1600.83	1639.39	1705.59	1752.43	1815.98	1834.57	2006.55	2195.83	2399.98	2614.81	2870.82	3130.94	3424.39	3752.38	4729.52	5685.61	6454.94	7044.76
36	355.649	372.394	403.2	451.238	530.261	566.691	607.679	660.482	716.873	784.746	866.252	954.816	1057.65	1066.75	1199.55	1276.67	1374.88	1453.09	1488.4	1531.91	1583.84	1623.38	1662.85	1721.5	1763.2	1802.64	1932.14	2082.47	2253.22	2431.96	2643.16	2853.91	3079.01	3324.63	4103.03	4816.31	5415.37	5922.59
39	379.846	396.907	426.82	479.664	561.707	600.376	644.006	690.114	749.477	816.667	897.553	982.621	1076.41	1086.2	1219.06	1287.06	1376.16	1454.41	1486.38	1518.91	1565.39	1598.97	1648.64	1681.21	1733.97	1758.43	1874.51	2014.35	2143.28	2307.6	2465.58	2651.8	2830.81	3032.37	3627.55	4192.25	4688.64	5055.69
42	401.392	422.44	453.22	504.209	590.229	628.468	669.629	722.35	778.121	843.625	918.466	1010.13	1106.16	1108.28	1232.65	1295.76	1391.7	1443.64	1487.51	1514.56	1547.1	1594.35	1627.09	1672.16	1695.01	1723.3	1819.4	1948.67	2058.47	2196.31	2343.48	2494.46	2644.74	2800.81	3289.62	3729.94	4114.15	4468.18
45	428.599	446.636	480.271	535.668	616.739	658.078	699	753.388	810.186	870.992	948.749	1035.49	1118.9	1138.62	1251.81	1306.76	1396.81	1452.9	1481.91	1525.02	1551.87	1573.8	1609.97	1660.59	1682.43	1697.21	1793.46	1891.11	2012.79	2130.25	2242.91	2381.96	2500.03	2613.73	3035.84	3406.12	3772	4078.9
48	455.398	469.209	507.606	563.49	652.263	692.89	732.156	784.856	835.429	900.547	973.22	1058.5	1147.7	1150.28	1253.26	1325.89	1390.35	1451.92	1482.65	1506.66	1534.45	1577.47	1589.63	1632.46	1663.78	1682.78	1765.42	1850	1957.11	2042	2154.64	2261.43	2370.53	2489.98	2831.27	3144.73	3462.04	3726.82
51	479.443	495.707	531.627	592.372	676.164	712.176	755.788	807.76	868.914	925.729	1001.47	1083.13	1165.87	1172.81	1276.02	1329.74	1402.76	1447.44	1475.86	1497.41	1535.94	1554.3	1589.53	1612.54	1653.17	1662.63	1731.79	1808.66	1890.6	1976.72	2074.26	2188.82	2282.19	2363.19	2666.36	2976.81	3216.22	3460.7
54	503.027	525.67	562.019	620.398	708.552	747.581	790.357	834.877	887.795	952.151	1025.92	1092.08	1181.65	1186.17	1290.16	1333.49	1404.79	1455.65	1463.31	1501.76	1515.44	1549.39	1574.28	1600.1	1625.09	1640.99	1718.2	1789.14	1865.29	1946.41	2022.21	2117.9	2193.85	2284.38	2538.65	2787.11	3037.27	3270.25
57	531.883	553.975	586.468	641.612	732.355	775.114	814.003	860.265	910.271	978.346	1048.88	1120.08	1193.25	1203.76	1298.28	1336	1411.12	1448.75	1466.21	1488.38	1523.22	1542.01	1563.99	1587.98	1619.48	1635.26	1693.19	1757.85	1829	1898.1	1990.64	2057.95	2124.36	2207.06	2457.09	2682.36	2898.62	3110.06
60	554.953	575.588	612.535	673.513	758.605	796.364	842.318	892.288	943.97	1003.5	1060.76	1125.59	1204.27	1212.37	1301.59	1353.38	1405.9	1452.41	1464.1	1503.22	1509.38	1544.72	1556.33	1583.69	1604.08	1618.1	1683.56	1744.97	1804.81	1874.71	1939.26	2005.5	2083.98	2152.54	2349.73	2576.02	2764.13	2978.12
63	580.713	600.507	642.678	702.824	789.838	824.139	871.634	918.36	964.592	1022.67	1085.67	1160.72	1222.63	1231.7	1309.4	1361.58	1419.03	1457.39	1475.56	1491.22	1523.35	1539.83	1555.36	1587.57	1596.73	1610.13	1667.07	1730.86	1777.93	1851.77	1908.57	1970.74	2038.98	2099.55	2300.41	2486.64	2688.44	2868.08
66	605.031	628.474	667.224	732.753	814.812	858.429	891.149	937.762	992.518	1046.11	1107.83	1169.54	1245.45	1253.54	1322.46	1375.95	1419.66	1455.94	1475.48	1496.01	1524.93	1533.1	1569.4	1568.09	1617.44	1611.63	1651.45	1722.69	1771.88	1824.87	1887.81	1935.72	1999.85	2057.71	2238.78	2419	2603.7	2763.53
69	630.211	658.204	698.542	758.003	840.606	879.99	927.802	962.996	1017.34	1070.09	1124.92	1195.88	1259.63	1258.28	1343.77	1384.71	1434.16	1466.02	1487.91	1504.47	1514.81	1536.69	1561.06	1576.53	1604.87	1606.12	1661.08	1705.45	1757.28	1814.13	1865.18	1916.84	1968.12	2043.12	2190.87	2374.3	2536.65	2701.79
72	660.632	680.435	723.421	787.753	872.453	910.94	949.735	992.085	1040.55	1092.45	1144.12	1206.59	1262.35	1284.71	1351.49	1391.39	1446.21	1467.32	1492.02	1507.34	1531.27	1533.81	1567.22	1567.74	1600.4	1596.57	1653.21	1695.54	1732.37	1803.69	1840.33	1903.73	1954.98	1997.39	2148.9	2308.44	2471.37	2627.37
75	681.635	707.216	750.351	810.129	892.65	930.287	975.27	1017.88	1065.66	1108.74	1168.92	1230.22	1293.92	1291.36	1360.46	1393.72	1440.48	1475.98	1487.31	1517.34	1526.41	1544.76	1554.41	1573.32	1605.21	1599.01	1643.77	1696.09	1732.82	1780.36	1829.29	1886.93	1927.31	1965.08	2115.39	2264.03	2428.08	2567.81
80	729.748	753.079	791.012	857.609	936.181	971.279	1012.7	1051.04	1092.45	1150.17	1195.56	1256.9	1304.12	1315.73	1373.88	1422.78	1463.69	1493.76	1498.28	1525.13	1527.44	1549.97	1563.83	1582.57	1597.36	1612.17	1635.69	1679.4	1730.32	1777.74	1809.28	1850.71	1908.21	1946.7	2075.49	2209.51	2346.99	2477.46
85	769.608	793.731	838.961	899.556	983.404	1012.68	1046.68	1087.88	1134.98	1181.19	1230.68	1283.49	1334.67	1348.06	1410.51	1443.03	1472.01	1509.84	1513.01	1542.63	1547.02	1557.22	1571.27	1597.08	1602.62	1602.62	1647.29	1689.72	1720.69	1760.89	1812.92	1846.97	1892.55	1917.52	2055.58	2182.54	2313.48	2438.95

## Sheet: figure1bandc
E(V/nm)	sigma_0(1/Ohm)	T*(K)	R_0(Ohm)	A(Ohm/K)
0.471389	0.00416811	33	239.917	16.9428
0.467121	0.00373809	28	267.516	19.8124
0.462854	0.00317056	26	315.402	22.673
0.458586	0.00244473	20	409.044	25.8296
0.454318	0.00178995	16	558.675	29.8612
0.452184	0.00149222	14	670.141	32.3026
0.449624	0.00113584	12	880.403	31.3411
0.447917	0.00090897	10	1100.15	27.2452
0.447063	0.000823728	9	1213.99	28.0002
0.44621	0.000718987	8	1390.85	23.0512
0.445356	0.000595913	7	1678.1	7.81307
0.444503	0.000489997	6	2040.83	-12.3625
0.443649	0.000408359	5	2448.83	-29.956
0.442795	0.000312552	4.5	3199.47	-100.869
0.441942	0.000229852	4	4350.63	-194.397
E(V/nm)	Gap(K)
0.437247	0
0.435114	4.67037
0.43298	8.88806
0.430846	13.5547
0.428712	17.8935
0.426578	23.4329
0.424444	26.4481
0.418043	37.7586
0.411641	45.769
0.40524	48.399
0.398838	49.904

## Sheet: figure1eandf
epsilon_AB/t	Sigma_0/Sigma_MIR	T*/t	Ro/R_M	A(1/t)
0	16.3061	-	0.0613267	0.642964
0.2	12.6534	0.078	0.0790298	0.774775
0.4	8.6813	0.054	0.11519	1.11703
0.48	7.07063	0.045	0.14143	1.31252
0.52	6.27248	0.04	0.159426	1.44657
0.56	5.46957	0.035	0.18283	1.59006
0.6	4.67251	0.03	0.214018	1.75075
0.66	3.49175	0.023	0.286389	2.00186
0.7	2.71577	0.018	0.368219	2.06604
0.73	2.14685	0.015	0.465799	1.8784
0.756	1.66543	0.011	0.600446	1.17781
0.764	1.51967	0.0104	0.658038	0.732401
0.772	1.373	0.0097	0.728334	-0.107317
0.778	1.26471	0.009	0.790695	-0.887923
0.788	1.08874	0.008	0.91849	-2.55758
0.796	0.948667	0.007	1.05411	-4.88183
0.804	0.804695	0.005	1.24271	-10.2675
epsilon_AB/t	Gap/t
0.86	0.00752604
0.868	0.0120198
0.876	0.0177319
0.896	0.0300597
0.916	0.0421577
0.928	0.0508676
0.94	0.0598124
0.956	0.0691005
1	0.0959554
1.1	0.156
1.2	0.213988
