# Supplementary material for: Disorder-dominated quantum criticality in moiré bilayers
Source: Nat Commun. 2022 Dec 3;13:7469. doi: 10.1038/s41467-022-35103-w (PMC9719564; doi:10.1038/s41467-022-35103-w)
Supplement: Supplementary file 3 — Source Data [file 41467_2022_35103_MOESM3_ESM.zip › Source_Data/Supplementary_Figure_6.xlsx]

## Sheet: figureS6b
E(V/nm)	Sigma_0(1e-3/Ohm)		E(V/nm)	Gap(K)		E(V/nm)	T*(K)		Ec~0.486 V/nm
0.536	7.36057		0.482	7.28969		0.501	16
0.528	7.10805		0.478	15.7659		0.497	13
0.524	7.05477		0.474	21.2249		0.495	11
0.52	7.10453		0.468	31.8275		0.493	9
0.5165	7.24824		0.464	37.8233		0.4915	7
0.513	7.38064		0.4585	51.1265		0.4895	5
0.507	7.04739
0.501	6.05617
0.497	4.90383
0.495	4.244
0.493	3.50485
0.4915	2.75133
0.4895	1.8205
0.4875	0.637649

## Sheet: figureS6c
R0(Ohm)	A(Ohm/K)
141.896	32.4942
165.121	40.4837
203.922	49.2241
235.627	55.3674
285.319	64.0382
363.461	77.9388
549.299	94.6768
1568.26	26.8526
14199.5	-314.308
