# Supplementary material for: Disorder-dominated quantum criticality in moiré bilayers
Source: Nat Commun. 2022 Dec 3;13:7469. doi: 10.1038/s41467-022-35103-w (PMC9719564; doi:10.1038/s41467-022-35103-w)
Supplement: Supplementary file 3 — Source Data [file 41467_2022_35103_MOESM3_ESM.zip › Source_Data/Figure_4.xlsx]

## Sheet: Sheet1
epsilon	T_o_metal	epsilon	T_o_insulator
0.808	0.026738	0.856	0.0010101
0.816	0.0217865	0.86	0.00332668
0.82	0.0196078	0.864	0.00555556
0.824	0.0175593	0.868	0.00793651
0.828	0.0152788	0.872	0.0104822
0.832	0.0130719	0.876	0.0126263
0.836	0.0106952	0.88	0.015015
0.84	0.008285	0.888	0.0194932
0.844	0.00588235	0.896	0.0246914
0.848	0.00346021	0.9	0.0271003
0.852	0.00113122
