# Supplementary material for: Disorder-dominated quantum criticality in moiré bilayers
Source: Nat Commun. 2022 Dec 3;13:7469. doi: 10.1038/s41467-022-35103-w (PMC9719564; doi:10.1038/s41467-022-35103-w)
Supplement: Supplementary file 3 — Source Data [file 41467_2022_35103_MOESM3_ESM.zip › Source_Data/Figure_3.xlsx]

## Sheet: figure3a_experimental_curves_for_scaling
-	0.449624	0.447917	0.447063	0.44621	0.445356	0.444503	0.443649	0.442795	0.441942	0.441515	0.439381	0.435114	0.43298	0.430846	0.428712	0.426578	0.424444	0.418043	0.411641
7	1112.74	1301.85	1415.27	1556.95	1736.77	1955.55	2257.17	2538.64	2989.02	3221.48	4925.46
8	1139.7	1319.75	1434.05	1560.76	1740.51	1940.19	2177.22	2482.11	2866.85	3077.08	4472.17
9	1168.46	1343.62	1438.35	1575.41	1743.83	1926.96	2157.87	2442.55	2745.64	2940.98	4174.94
10	1180.94	1353.51	1461.9	1582.75	1732.71	1918.06	2117.27	2357.11	2632.64	2785.03	3815.28
12	1226.51	1384.37	1483.24	1604.67	1734.85	1903.63	2047.85	2260.17	2482.57	2596.23	3392.47	5891.77	7670.52	9781.13	12378.5	15559.1	19390.9	36128.6	57232.7
14	1273.67	1433.59	1509.82	1613.33	1734.38	1867.95	2005.62	2195.98	2380.22	2478.38	3098.65	4991.89	6336.12	7960.14	9801.02	12008.4	14529	25379.2	38558.2
16	1304.46	1451.68	1531.95	1622.59	1750.02	1858.37	1983.78	2135.01	2313.65	2375.31	2894.9	4403.31	5417.82	6747.45	8144.47	9748.78	11585.3	18710.7	27552.7
18	1329.77	1470.02	1530.71	1622.74	1723.81	1818.8	1952.05	2063.8	2205.73	2275.17	2720.79	3927.58	4771.4	5816.02	7028.78	8321.06	9659.39	14749.3	20427.8
20	1335.97	1459	1537.76	1616.47	1701.39	1785.68	1903.59	2000.51	2128.43	2198.22	2574.07	3556.24	4271.78	5064.98	6037.75	7050.32	8296.4	12175.8	16076.9
22	1354.59	1462.3	1542.51	1598.31	1689.93	1778.77	1866.56	1970.39	2072.73	2128.04	2450.41	3318.39	3837.94	4509.08	5310.25	6128.61	7091.18	10208.2	13178.2
24	1365.68	1469.86	1543.65	1607.09	1682.05	1764.93	1830.4	1915.79	2039.84	2065.35	2344.79	3067.21	3526.23	4093.52	4715.31	5413.21	6160.57	8720.77	11038.9
26	1359.09	1469.2	1535.9	1592.03	1650.53	1725.69	1796.56	1880.62	1958.71	2010.75	2253.87	2863.53	3244.24	3689.42	4211.31	4766.15	5408.66	7485.96	9371.07
28	1365.08	1460.01	1515.25	1569.49	1639.73	1712.15	1762.9	1829.72	1916.84	1941.16	2163.58	2693.23	3015.08	3396.7	3820.11	4313.85	4798	6449.81	8004.12
30	1369.26	1464.38	1511.41	1557.54	1619.04	1673.35	1741.7	1796	1864.87	1902.87	2096.51	2555.28	2849.44	3163.85	3497.59	3911.54	4305.76	5662.39	6928.01
33	1375.67	1459.26	1506.19	1537.8	1600.83	1639.39	1705.59	1752.43	1815.98	1834.57	2006.55	2399.98	2614.81	2870.82	3130.94	3424.39	3752.38	4729.52	5685.61
36	1374.88	1453.09	1488.4	1531.91	1583.84	1623.38	1662.85	1721.5	1763.2	1802.64	1932.14	2253.22	2431.96	2643.16	2853.91	3079.01	3324.63	4103.03	4816.31
39	1376.16	1454.41	1486.38	1518.91	1565.39	1598.97	1648.64	1681.21	1733.97	1758.43	1874.51	2143.28	2307.6	2465.58	2651.8	2830.81	3032.37	3627.55	4192.25
42	1391.7	1443.64	1487.51	1514.56	1547.1	1594.35	1627.09	1672.16	1695.01	1723.3	1819.4	2058.47	2196.31	2343.48	2494.46	2644.74	2800.81	3289.62	3729.94
45	1396.81	1452.9	1481.91	1525.02	1551.87	1573.8	1609.97	1660.59	1682.43	1697.21	1793.46	2012.79	2130.25	2242.91	2381.96	2500.03	2613.73	3035.84	3406.12
48	1390.35	1451.92	1482.65	1506.66	1534.45	1577.47	1589.63	1632.46	1663.78	1682.78	1765.42	1957.11	2042	2154.64	2261.43	2370.53	2489.98	2831.27	3144.73
51	1402.76	1447.44	1475.86	1497.41	1535.94	1554.3	1589.53	1612.54	1653.17	1662.63	1731.79	1890.6	1976.72	2074.26	2188.82	2282.19	2363.19	2666.36	2976.81
54	1404.79	1455.65	1463.31	1501.76	1515.44	1549.39	1574.28	1600.1	1625.09	1640.99	1718.2	1865.29	1946.41	2022.21	2117.9	2193.85	2284.38	2538.65	2787.11
57	1411.12	1448.75	1466.21	1488.38	1523.22	1542.01	1563.99	1587.98	1619.48	1635.26	1693.19	1829	1898.1	1990.64	2057.95	2124.36	2207.06	2457.09	2682.36
60	1405.9	1452.41	1464.1	1503.22	1509.38	1544.72	1556.33	1583.69	1604.08	1618.1	1683.56	1804.81	1874.71	1939.26	2005.5	2083.98	2152.54	2349.73	2576.02
63	1419.03	1457.39	1475.56	1491.22	1523.35	1539.83	1555.36	1587.57	1596.73	1610.13	1667.07	1777.93	1851.77	1908.57	1970.74	2038.98	2099.55	2300.41	2486.64
66	1419.66	1455.94	1475.48	1496.01	1524.93	1533.1	1569.4	1568.09	1617.44	1611.63	1651.45	1771.88	1824.87	1887.81	1935.72	1999.85	2057.71	2238.78	2419
69	1434.16	1466.02	1487.91	1504.47	1514.81	1536.69	1561.06	1576.53	1604.87	1606.12	1661.08	1757.28	1814.13	1865.18	1916.84	1968.12	2043.12	2190.87	2374.3
72	1446.21	1467.32	1492.02	1507.34	1531.27	1533.81	1567.22	1567.74	1600.4	1596.57	1653.21	1732.37	1803.69	1840.33	1903.73	1954.98	1997.39	2148.9	2308.44
75	1440.48	1475.98	1487.31	1517.34	1526.41	1544.76	1554.41	1573.32	1605.21	1599.01	1643.77	1732.82	1780.36	1829.29	1886.93	1927.31	1965.08	2115.39	2264.03
80	1463.69	1493.76	1498.28	1525.13	1527.44	1549.97	1563.83	1582.57	1597.36	1612.17	1635.69	1730.32	1777.74	1809.28	1850.71	1908.21	1946.7	2075.49	2209.51
85	1472.01	1509.84	1513.01	1542.63	1547.02	1557.22	1571.27	1597.08	1602.62	1602.62	1647.29	1720.69	1760.89	1812.92	1846.97	1892.55	1917.52	2055.58	2182.54

## Sheet: fig3b_experiment_Rc
T(K)\E(V/nm)	0.437247
3	16523.6
4	12896.6
5	10455.1
6	8854.79
7	7566.18
8	6675.34
9	5896.51
10	5323.89
12	4487.69
14	3914.25
16	3549.83
18	3264.01
20	3011.15
22	2831.77
24	2706.76
26	2540.07
28	2417.83
30	2303.88
33	2195.83
36	2082.47
39	2014.35
42	1948.67
45	1891.11
48	1850
51	1808.66
54	1789.14
57	1757.85
60	1744.97
63	1730.86
66	1722.69
69	1705.45
72	1695.54
75	1696.09
80	1679.4
85	1689.72

## Sheet: figure3c_experiment_T_o
delta	T_o_Metal(K)
0.0265382	40.4858
0.0226408	35.7782
0.0206921	32.7332
0.0187434	29.5858
0.0167947	26.5252
0.0148459	23.6686
0.0128972	20.5128
0.0109485	18.0995
0.00899982	15.3846
0.00802546	13.986
0.00315368	6.15385
delta	T_o_Insulator(K)
0.00658987	4.70588
0.0114616	9.04977
0.0163334	13.0719
0.0212052	16.3399
0.026077	21.0084
0.0309488	25.5754
0.0455641	35.6506
